# Supplementary material for: Transfer Learning for Modeling Plasmonic Nanowire Waveguides
Source: Nanomaterials (Basel). 2022 Oct 16;12(20):3624. doi: 10.3390/nano12203624 (PMC9612048; doi:10.3390/nano12203624)
Supplement: Supplementary file 1 [file nanomaterials-12-03624-s001.zip]

Archive with 1 entries (1 files):
- nanomaterials-1969179-supplementary.pdf
